# Supplementary material for: Biochar–Urea Peroxide Composite Particles Alleviate Phenolic Acid Stress in Pogostemon cablin Through Soil Microenvironment Modification
Source: Microorganisms. 2025 Dec 5;13(12):2772. doi: 10.3390/microorganisms13122772 (PMC12735811; doi:10.3390/microorganisms13122772)
Supplement: Supplementary file 1 [file microorganisms-13-02772-s001.zip]

Archive with 1 entries (1 files):
- microorganisms-3957899-supplementary.pdf
